# Supplementary material for: Recycling of Faecal Sludge: Nitrogen, Carbon and Organic Matter Transformation during Co-Composting of Faecal Sludge with Different Bulking Agents
Source: Int J Environ Res Public Health. 2022 Aug 25;19(17):10592. doi: 10.3390/ijerph191710592 (PMC9518209; doi:10.3390/ijerph191710592)
Supplement: Supplementary file 1 [file ijerph-19-10592-s001.zip]

Archive with 2 entries (2 files):
- ijerph-1825979-supplementary.pdf
- Supporting Data.xlsx
