# Supplementary material for: Recycling of Faecal Sludge: Nitrogen, Carbon and Organic Matter Transformation during Co-Composting of Faecal Sludge with Different Bulking Agents
Source: Int J Environ Res Public Health. 2022 Aug 25;19(17):10592. doi: 10.3390/ijerph191710592 (PMC9518209; doi:10.3390/ijerph191710592)
Supplement: Supplementary file 1 [file ijerph-19-10592-s001.zip › Supporting Data.xlsx]

## Sheet: Compost_Temp_Sawdust-
Composting Temperatures (oC) in Composting Piles of Faecal Sludge and Saw Dust: Pile One										Composting Temperatures (oC) in Composting Piles of Faecal Sludge and Saw Dust: Pile TWO
Composting Periods (Days)	Top_Temperature	Centre_Temperature	Bottom_Temperature	Right Side_ Temperature	Left Side _ Temperature	Mean Temperature	STDEV_ Temperature	Ambient Temperature (OC)		Composting Periods (Days)	Top_Temperature	Centre_Temperature	Bottom_Temperature	Right Side_ Temperature	Left Side _ Temperature	Mean Temperature	STDEV_ Temperature	Ambient Temperature (OC)
3	29	35	25	26	26	28	4	27		3	36	33	36	28	27	32	4	27
5	38	43	37	28	29	35	6	27		5	40	40	34	27	30	34	6	27
7	38	43	37	37	26	36	6	27		7	35	46	38	39	28	37	7	27
9	44	45	39	45	46	44	3	27		9	48	49	32	49	48	45	7	27
11	44	45	39	45	46	44	3	27		11	48	36	33	39	38	39	6	27
13	50	49	42	51	50	48	4	27		13	51	47	40	50	51	48	5	27
14	50	49	42	51	50	48	4	26		14	51	47	40	50	51	48	5	26
15	51	56	43	50	51	50	5	26		15	52	48	37	48	50	47	6	26
16	48	43	38	48	46	45	4	27		16	55	52	55	53	56	54	2	27
17	53	49	36	50	54	48	7	27		17	57	53	52	53	57	54	2	27
18	54	50	39	52	54	50	6	27		18	58	53	52	53	57	55	3	27
19	57	50	41	52	57	51	7	26		19	58	54	53	53	57	55	2	26
20	58	52	43	54	57	53	6	27		20	56	54	50	52	54	53	2	27
21	48	50	42	47	52	48	4	27		21	56	53	50	52	54	53	2	27
22	51	52	44	50	52	50	3	26		22	49	49	44	48	49	48	2	26
23	53	51	48	55	53	52	3	26		23	52	51	44	51	51	50	3	26
24	54	52	49	56	55	53	3	27		24	55	52	42	55	57	52	6	27
25	49	49	41	49	48	47	3	26		25	56	53	43	55	58	53	6	26
26	51	52	40	52	51	49	5	26		26	51	48	49	50	50	50	1	26
27	56	52	48	56	54	53	3	26		27	51	50	49	51	52	51	1	26
28	56	52	49	56	54	53	3	26		28	53	53	48	52	54	52	2	26
29	54	52	50	55	56	53	2	26		29	57	52	40	54	56	52	7	26
30	48	49	49	49	48	48	1	26		30	57	52	40	55	57	52	7	26
31	50	50	48	50	50	50	1	27		31	49	48	47	51	49	49	2	27
32	54	51	41	51	53	50	5	27		32	52	51	48	50	51	50	1	27
33	53	53	43	53	51	51	4	26		33	53	53	45	55	54	52	4	26
34	51	49	39	50	50	48	5	26		34	54	53	46	55	55	53	4	26
35	51	50	40	50	51	48	5	27		35	56	54	45	56	57	54	5	27
36	55	54	42	55	54	52	6	25		36	50	50	44	49	50	48	3	25
37	56	54	42	56	54	52	6	26		37	53	54	41	52	50	50	5	26
38	57	54	43	56	55	53	6	27		38	54	54	43	53	50	51	5	27
39	50	49	40	50	50	48	4	27		39	52	54	49	55	56	53	3	27
40	52	52	40	54	54	51	6	27		40	49	48	39	47	48	46	4	27
41	53	54	45	53	54	52	4	28		41	54	53	42	53	55	51	5	28
42	59	58	46	59	58	56	6	27		42	52	50	40	50	52	49	5	27
43	55	55	44	56	56	53	5	27		43	53	51	40	55	54	51	6	27
44	55	53	44	54	54	52	5	28		44	48	48	39	47	48	46	4	28
45	55	54	45	55	55	53	4	27		45	52	49	43	53	52	50	4	27
46	57	54	50	54	56	54	3	27		46	53	50	45	53	51	50	3	27
47	48	47	39	47	48	46	4	31		47	55	53	48	52	54	52	3	31
48	55	53	46	54	55	53	4	31		48	49	48	44	47	49	47	2	31
49	56	54	48	55	55	54	3	31		49	52	54	45	53	54	52	4	31
50	56	55	48	56	56	54	3	30		50	55	56	45	54	54	53	4	30
51	53	53	44	53	52	51	4	31		51	55	57	48	54	55	54	3	31
52	53	54	45	53	53	52	4	31		52	52	50	45	53	52	50	3	31
53	56	56	46	55	58	54	5	29		53	52	49	46	52	53	50	3	29
54	57	56	48	56	58	55	4	30		54	50	49	38	47	51	47	5	30
55	46	57	40	46	47	47	6	31		55	51	49	40	51	52	49	5	31
56	48	48	42	47	48	47	3	31		56	37	39	30	41	42	38	5	31
57	44	41	34	40	43	40	4	30		57	54	53	43	54	52	51	5	30
58	45	43	30	43	54	43	9	30		58	55	53	43	54	42	49	6	30
59	50	52	44	51	51	50	3	30		59	55	54	44	54	53	52	5	30
60	52	53	46	52	52	51	3	29		60	50	50	40	46	47	47	4	29
61	56	55	44	53	55	53	5	31		61	52	51	40	48	50	48	5	31
62	56	56	46	54	55	53	4	26		62	53	55	45	51	53	51	4	26
63	50	47	40	49	51	47	4	26		63	50	50	37	48	50	47	6	26
64	46	44	38	48	49	45	4	26		64	46	42	39	44	46	43	3	26
65	50	49	39	46	47	46	4	26		65	49	46	40	46	48	46	3	26
66	51	50	40	50	51	48	5	27		66	47	46	35	47	47	44	5	27
67	41	43	41	41	41	41	1	27		67	48	48	36	46	47	45	5	27
68	42	45	35	42	42	41	4	27		68	47	45	40	46	44	44	3	27
69	50	50	44	50	51	49	3	26		69	46	45	40	45	44	44	2	26
70	50	49	44	49	50	48	3	27		70	49	47	34	49	47	45	6	27
71	42	42	35	43	40	40	3	27		71	49	47	38	48	50	46	5	27
72	47	45	36	44	45	43	4	27		72	40	40	30	39	38	37	4	27
73	45	43	33	46	43	42	5	27		73	40	40	30	39	38	37	4	27
74	44	43	34	47	44	42	5	26		74	40	38	30	37	41	37	4	26
75	35	34	32	33	34	34	1	29		75	41	38	30	38	40	37	4	29
76	38	36	35	42	41	38	3	30		76	37	37	29	35	36	35	3	30
77	43	44	31	41	40	40	5	29		77	38	36	30	36	37	35	3	29
78	42	43	32	37	38	38	4	31		78	40	38	33	37	40	38	3	31
79	36	36	29	32	35	34	3	26		79	41	37	33	38	40	38	3	26
80	41	40	31	40	41	39	4	30		80	37	37	36	36	37	37	1	30
81	40	40	30	40	40	38	4	30		81	38	37	35	37	38	37	1	30
82	38	37	30	36	36	35	3	30		82	37	36	30	36	37	35	3	30
83	34	36	30	35	36	34	2	30		83	31	30	29	30	30	30	1	30
84	46	42	32	40	48	42	6	31		84	40	38	31	37	40	37	4	31
85	46	42	32	40	48	42	6	29		85	40	38	31	37	40	37	4	29
86	46	42	32	40	48	42	6	26		86	38	38	30	36	38	36	3	26
87	43	40	31	37	48	40	6	30		87	38	38	30	36	38	36	3	30
88	36	36	29	35	35	34	3	27		88	36	37	30	35	36	35	3	27
89	36	36	29	35	35	34	3	30		89	35	35	30	33	35	34	2	30
90	36	34	30	36	36	34	3	30		90	29	28	38	28	29	30	4	30
91	40	39	31	40	40	38	4	26		91	35	34	30	34	35	34	2	26
92	40	38	31	39	39	37	4	26		92	31	31	30	31	31	31	0	26
93	39	37	31	37	38	36	3	31		93	31	30	29	29	30	30	1	31
94	33	32	29	32	34	32	2	30		94	27	26	27	27	27	27	0	30
95	39	37	31	39	40	37	4	27		95	35	35	30	33	35	34	2	27
96	38	36	30	38	39	36	4	30		96	32	31	30	31	32	31	1	30
97	36	35	30	36	36	35	3	28		97	29	28	27	28	29	28	1	28
98	34	34	28	34	33	33	3	29		98	28	27	27	28	28	28	1	29
99	38	35	29	36	39	35	4	30		99	34	34	30	34	34	33	2	30
100	36	36	30	36	37	35	3	33		100	34	34	30	33	34	33	2	33
101	36	39	30	39	36	36	4	30		101	31	30	29	30	31	30	1	30
102	30	30	28	30	32	30	1	30		102	29	28	28	28	28	28	0	30
103	36	36	30	36	37	35	3	29		103	34	33	30	32	33	32	2	29
104	36	35	30	35	36	34	3	27		104	33	32	30	30	30	31	1	27
105	32	31	29	31	33	31	1	30		105	30	30	29	29	30	30	1	30
106	32	30	29	31	32	31	1	28		106	29	29	28	29	29	29	0	28
107	34	33	30	34	34	33	2	26		107	34	33	30	33	31	32	2	26
108	33	32	30	33	33	32	1	26		108	32	32	30	32	32	32	1	26
109	32	31	29	32	32	31	1	31		109	31	30	29	30	31	30	1	31
110	28	27	27	28	29	28	1	27		110	30	29	28	29	30	29	1	27
111	32	35	31	31	32	32	2	33		111	33	33	30	32	33	32	1	33
112	29	36	30	31	32	32	3	31		112	32	31	30	30	32	31	1	31
113	32	29	28	29	30	30	2	32		113	32	30	28	30	32	30	2	32
114	29	28	26	29	30	28	2	33		114	29	28	27	28	29	28	1	33
115	32	31	28	30	31	30	2	32		115	33	32	30	31	33	32	1	32
116	31	31	28	30	31	30	1	31		116	32	31	30	30	32	31	1	31
117	30	31	28	28	31	30	2	31		117	31	30	29	29	30	30	1	31
118	30	30	26	29	30	29	2	32		118	31	30	29	29	30	30	1	32
119	28	26	26	29	28	27	1	31		119	26	25	25	25	26	25	1	31
120	32	33	30	31	33	32	1	31		120	33	32	30	32	33	32	1	31
121	31	30	29	31	31	30	1	32		121	32	32	30	31	32	31	1	32
122	29	28	28	31	30	29	1	30		122	29	29	28	29	29	29	0	30
123	28	28	26	28	27	27	1	31		123	29	28	28	29	29	29	1	31
124	33	32	30	32	33	32	1	31		124	32	32	30	32	32	32	1	31
125	30	30	28	30	30	30	1	32		125	32	31	30	31	32	31	1	32
126	29	28	27	28	30	28	1	31		126	29	31	30	30	31	30	1	31
127	30	29	29	30	31	30	1	32		127	28	26	26	26	28	27	1	32
128	33	33	31	33	34	33	1	30		128	30	29	28	29	30	29	1	30
129	32	33	31	32	33	32	1	33		129	32	31	30	31	32	31	1	33
130	31	31	29	31	31	31	1	31		130	32	32	30	32	32	32	1	31
131	30	28	28	29	30	29	1	32		131	30	30	30	30	30	30	0	32
132	32	30	28	31	32	31	2	32		132	31	31	30	31	31	31	0	32
133	32	31	30	32	32	31	1	26		133	31	32	30	31	32	31	1	26
134	32	32	30	32	32	32	1	27		134	32	32	30	31	32	31	1	27
135	29	30	28	29	30	29	1	28		135	30	30	30	30	30	30	0	28
136	32	31	31	31	32	31	1	29		136	30	30	30	30	30	30	0	29
137	31	31	30	31	31	31	0	30		137	32	31	30	31	32	31	1	30
138	31	31	29	30	31	30	1	31		138	32	31	30	31	32	31	1	31
139	30	29	29	30	29	29	1	31		139	30	30	30	30	30	30	0	31
140	30	30	30	31	30	30	0	31		140	31	30	30	31	30	30	1	31
141	31	31	30	31	31	31	0	29		141	31	31	30	31	31	31	0	29
142	31	31	30	32	32	31	1	29		142	32	32	30	30	30	31	1	29
143	29	29	29	29	29	29	0	31		143	30	30	30	30	30	30	0	31
144	32	30	30	30	30	30	1	30		144	31	31	30	31	31	31	0	30
145	31	30	30	31	31	31	1	29		145	31	31	30	31	31	31	0	29
146	30	31	30	31	32	31	1	30		146	31	31	30	31	31	31	0	30
147	30	30	29	30	30	30	0	29		147	30	30	30	30	30	30	0	29

## Sheet: Compost_Temp_Coffeehusks- 
Composting Temperatures (oC) in Composting Piles of Faecal Sludge and Coffee Husks: Pile One										Composting Temperatures (oC) in Composting Piles of Faecal Sludge and Coffee Husks: Pile TWO
Composting Periods (Days)	Top_Temperature	Centre_Temperature	Bottom_Temperature	Right Side_ Temperature	Left Side _ Temperature	Mean Temperature	STDEV_ Temperature	Ambient Temperature (OC)		Composting Periods (Days)	Top_Temperature	Centre_Temperature	Bottom_Temperature	Right Side_ Temperature	Left Side _ Temperature	Mean Temperature	STDEV_ Temperature	Ambient Temperature (OC)
3	30	37	32	57	52	42	12	27		3	34	31	32	51	50	40	10	27
5	35	37	44	54	51	44	8	27		5	40	33	41	58	58	46	11	27
7	36	46	42	56	53	47	8	27		7	36	43	38	55	43	43	7	27
9	36	46	42	56	53	47	8	27		9	49	50	41	56	60	51	7	27
11	50	52	51	52	51	51	1	27		11	51	46	37	57	56	49	8	27
13	47	43	38	46	50	45	5	27		13	52	52	42	52	49	49	4	27
14	40	44	39	43	52	44	5	26		14	51	56	43	52	51	50	5	26
15	41	44	40	44	54	44	6	26		15	52	57	43	56	51	52	6	26
16	58	50	51	43	57	52	6	27		16	53	56	45	56	54	53	5	27
17	51	54	51	51	51	52	1	27		17	48	48	40	52	49	47	4	27
18	58	55	52	53	58	55	3	27		18	49	48	41	52	51	48	4	27
19	51	50	43	55	54	51	5	26		19	54	54	48	58	57	54	4	26
20	51	55	43	56	55	52	6	27		20	54	59	46	59	57	55	6	27
21	48	47	41	50	48	47	4	27		21	59	54	48	55	57	54	4	27
22	50	50	42	52	53	49	5	26		22	50	51	40	52	57	50	6	26
23	52	48	46	55	53	51	4	26		23	52	52	41	52	56	51	6	26
24	52	48	50	54	54	52	3	27		24	54	58	48	54	52	53	4	27
25	52	50	40	48	51	48	5	26		25	54	57	48	55	53	53	3	26
26	53	52	42	51	52	50	4	26		26	54	53	48	52	56	53	3	26
27	54	52	43	52	54	51	5	26		27	54	51	45	51	48	50	4	26
28	54	52	44	53	54	51	4	26		28	50	49	46	50	50	49	2	26
29	52	53	45	51	52	51	3	26		29	53	54	49	52	52	52	2	26
30	45	46	40	48	45	45	3	26		30	61	52	43	59	60	55	7	26
31	48	48	43	48	49	47	2	27		31	61	52	43	59	60	55	7	27
32	50	49	43	48	50	48	3	27		32	53	54	49	52	52	52	2	27
33	48	45	37	48	48	45	5	26		33	61	52	43	59	60	55	7	26
34	48	45	39	48	49	46	4	26		34	61	53	44	59	60	55	7	26
35	54	54	43	53	53	51	5	27		35	54	54	48	54	52	52	3	27
36	54	54	44	53	53	52	4	25		36	54	54	48	54	52	52	3	25
37	54	55	46	53	54	53	4	26		37	59	58	41	59	57	55	8	26
38	46	46	40	45	46	44	3	27		38	59	58	42	59	57	55	7	27
39	54	55	40	55	55	52	7	27		39	51	54	37	56	50	50	7	27
40	57	53	46	58	58	54	5	27		40	55	55	40	51	53	51	6	27
41	62	54	50	61	60	57	5	28		41	59	58	47	59	63	57	6	28
42	58	53	50	57	57	55	3	27		42	60	55	46	56	59	55	6	27
43	57	54	49	56	58	55	4	27		43	60	56	44	61	63	57	8	27
44	56	55	50	55	57	55	3	28		44	61	58	46	61	62	58	7	28
45	61	60	50	61	62	59	5	27		45	66	60	52	63	67	62	6	27
46	49	48	39	48	49	47	4	27		46	67	62	53	64	67	63	6	27
47	66	56	51	57	63	59	6	31		47	63	60	50	61	60	59	5	31
48	66	57	52	58	65	60	6	31		48	63	61	52	62	61	60	4	31
49	67	61	52	60	66	61	6	31		49	66	63	53	64	65	62	5	31
50	60	59	48	55	60	56	5	30		50	69	65	54	66	67	64	6	30
51	61	60	48	55	61	57	6	31		51	58	56	49	55	54	54	3	31
52	71	60	50	66	71	64	9	31		52	72	66	50	68	71	65	9	31
53	51	50	50	50	52	51	1	29		53	56	50	48	52	53	52	3	29
54	61	53	43	58	62	55	8	30		54	61	55	41	55	60	54	8	30
55	63	55	44	59	62	57	8	31		55	62	58	45	56	61	56	7	31
56	57	50	34	47	55	49	9	31		56	58	49	40	53	53	51	7	31
57	58	54	49	53	57	54	4	30		57	56	51	42	54	56	52	6	30
58	69	60	41	64	70	61	12	30		58	61	58	50	60	67	59	6	30
59	55	54	40	54	56	52	7	30		59	69	67	52	64	67	64	7	30
60	67	60	40	64	67	60	11	29		60	57	57	45	56	57	54	5	29
61	69	63	41	66	67	61	12	31		60	57	57	45	56	57	54	5	31
62	60	55	53	55	60	57	3	26		62	69	67	46	56	65	61	10	26
63	60	56	53	56	62	57	4	26		63	61	57	45	55	62	56	7	26
64	61	58	52	55	58	57	3	26		64	58	50	40	56	58	52	8	26
65	60	54	40	54	61	54	8	26		65	59	49	40	56	59	53	8	26
66	56	51	37	56	54	51	8	27		66	59	54	40	58	59	54	8	27
67	55	52	38	54	55	51	7	27		67	59	53	40	58	59	54	8	27
68	64	52	38	56	64	55	11	27		68	54	53	46	51	53	51	3	27
69	64	53	39	55	63	55	10	26		69	55	54	48	50	54	52	3	26
70	57	47	40	50	57	50	7	27		70	57	49	37	49	56	50	8	27
71	56	50	41	51	56	51	6	27		71	58	50	37	50	59	51	9	27
72	55	45	34	43	53	46	8	27		72	49	41	35	43	48	43	6	27
73	52	50	39	50	51	48	5	27		73	51	43	34	46	49	45	7	27
74	45	35	29	41	44	39	7	26		74	49	45	28	37	49	42	9	26
75	47	40	32	48	49	43	7	29		75	60	56	52	55	60	57	3	29
76	55	54	35	50	55	50	9	30		76	43	41	38	42	43	41	2	30
77	54	54	34	31	53	45	12	29		77	44	42	38	43	44	42	3	29
78	41	37	27	42	41	38	6	31		78	50	45	32	44	51	44	8	31
79	42	38	28	42	42	38	6	26		79	51	45	31	45	51	45	8	26
80	54	51	36	46	51	48	7	30		80	41	38	29	42	41	38	5	30
81	54	52	35	48	53	48	8	30		81	43	39	30	41	41	39	5	30
82	40	41	34	39	41	39	3	30		82	38	38	30	37	38	36	4	30
83	48	49	36	46	49	46	6	30		83	39	39	31	38	39	37	4	30
84	43	42	33	42	43	41	4	31		84	40	43	32	42	43	40	5	31
85	41	41	33	40	42	39	4	29		85	43	43	32	43	44	41	5	29
86	36	34	30	31	36	33	3	26		86	36	36	29	31	31	33	3	26
87	50	49	33	48	50	46	7	30		87	51	50	39	49	51	48	5	30
88	46	42	33	41	47	42	6	27		88	52	50	43	51	52	50	4	27
89	39	38	31	32	39	36	4	30		89	46	46	39	44	48	45	3	30
90	39	38	28	38	39	36	5	30		90	36	37	32	35	37	35	2	30
91	41	43	30	40	42	39	5	26		91	39	38	30	38	39	37	4	26
92	51	49	38	50	52	48	6	26		92	52	52	42	50	52	50	4	26
93	48	48	36	46	49	45	5	31		93	49	51	41	50	51	48	4	31
94	40	38	30	41	40	38	5	30		94	46	47	36	45	47	44	5	30
95	52	49	33	49	51	47	8	27		95	53	54	41	52	52	50	5	27
96	48	46	32	47	49	44	7	30		96	48	49	38	47	49	46	5	30
97	44	40	28	43	43	40	7	28		97	44	41	36	43	44	42	3	28
98	38	36	30	36	37	35	3	29		98	37	38	29	38	39	36	4	29
99	50	51	34	48	52	47	7	30		99	50	49	38	50	50	47	5	30
100	46	41	33	44	48	42	6	33		100	45	46	35	48	46	44	5	33
101	40	38	30	41	41	38	5	30		101	41	39	31	42	42	39	5	30
102	38	39	31	38	38	37	3	30		102	36	35	30	36	37	35	3	30
103	51	48	31	50	51	46	9	29		103	48	49	35	49	50	46	6	29
104	48	46	32	48	50	45	7	27		104	43	44	32	43	45	41	5	27
105	42	41	29	43	43	40	6	30		105	37	38	32	38	39	37	3	30
106	41	39	31	40	40	38	4	28		106	32	31	26	33	33	31	3	28
107	46	43	32	45	46	42	6	26		107	45	45	32	44	46	42	6	26
108	43	42	32	42	44	41	5	26		108	40	41	31	41	42	39	5	26
109	43	41	30	42	43	40	6	31		109	40	41	31	41	42	39	5	31
110	37	38	32	37	37	36	2	27		110	36	35	30	36	37	35	3	27
111	45	44	32	43	45	42	6	33		111	46	44	32	45	45	42	6	33
112	40	42	32	41	44	40	5	31		112	45	44	31	43	45	42	6	31
113	38	38	32	39	39	37	3	32		113	42	41	31	41	42	39	5	32
114	30	32	29	32	34	31	2	33		114	31	32	28	32	32	31	2	33
115	43	34	33	43	44	39	5	32		115	42	41	31	41	42	39	5	32
116	41	40	32	41	42	39	4	31		116	41	39	32	38	41	38	4	31
117	36	44	31	36	38	37	5	31		117	37	38	31	36	38	36	3	31
118	30	30	28	29	30	29	1	32		118	32	31	29	32	32	31	1	32
119	36	35	31	32	35	34	2	31		119	34	33	30	33	34	33	2	31
120	32	33	29	31	32	31	2	31		120	36	36	32	36	36	35	2	31
121	31	30	29	30	31	30	1	32		121	32	31	29	32	32	31	1	32
122	35	35	31	35	35	34	2	30		122	36	35	32	35	36	35	2	30
123	34	33	31	34	34	33	1	31		123	34	33	31	32	36	33	2	31
124	32	31	31	32	32	32	1	31		124	35	35	31	35	35	34	2	31
125	30	29	28	29	29	29	1	32		125	28	27	29	28	29	28	1	32
126	36	36	31	35	36	35	2	31		126	36	35	31	35	36	35	2	31
127	36	35	31	35	36	35	2	32		127	34	33	31	34	34	33	1	32
128	33	31	29	32	33	32	2	30		128	32	32	31	32	32	32	0	30
129	28	29	28	29	29	29	1	33		129	29	28	28	29	29	29	1	33
130	35	35	30	35	35	34	2	31		130	36	35	31	35	36	35	2	31
131	34	34	30	33	34	33	2	32		131	30	30	30	30	30	30	0	32
132	30	30	30	31	31	30	1	32		132	29	28	28	29	29	29	1	32
133	30	29	29	30	30	30	1	26		133	32	30	30	32	32	31	1	26
134	34	33	31	33	33	33	1	27		134	32	32	30	32	32	32	1	27
135	33	32	31	32	32	32	1	28		135	31	33	30	31	31	31	1	28
136	32	31	30	31	31	31	1	29		136	30	29	29	31	30	30	1	29
137	30	29	29	30	30	30	1	30		137	30	30	30	30	30	30	0	30
138	30	30	30	30	30	30	0	31		138	31	30	30	31	30	30	1	31
139	31	32	30	31	31	31	1	31		139	32	31	30	31	31	31	1	31
140	32	32	31	32	32	32	0	31		140	29	30	29	29	29	29	0	31
141	30	30	29	30	30	30	0	29		141	30	30	30	30	30	30	0	29
142	33	33	30	31	31	32	1	29		142	31	31	30	31	31	31	0	29
143	32	31	30	31	32	31	1	31		143	31	32	30	31	32	31	1	31
144	31	30	30	32	33	31	1	30		144	30	29	29	30	30	30	1	30
145	31	30	29	30	30	30	1	29		145	30	30	30	30	30	30	0	29
146	31	31	30	31	31	31	0	30		146	30	30	30	30	30	30	0	30
147	32	31	30	32	32	31	1	29		147	31	31	31	31	31	31	0	29

## Sheet: Compost_Temp_Brewery waste-
Composting Temperatures (oC) in Composting Piles of Faecal Sludge and Brewery waste: Pile One										Composting Temperatures (oC) in Composting Piles of Faecal Sludge and Brewery waste: Pile TWO
Composting Periods (Days)	Top_Temperature	Centre_Temperature	Bottom_Temperature	Right Side_ Temperature	Left Side _ Temperature	Mean Temperature	STDEV_ Temperature	Ambient Temperature (OC)		Composting Periods (Days)	Top_Temperature	Centre_Temperature	Bottom_Temperature	Side_ Temperature (mean)	Mean Temperature	STDEV_ Temperature	Ambient Temperature (OC)
3	37	35	34	36	35	36	1	27		3	37	36	30	36	35	3	27
5	39	37	34	35	39	37	2	27		5	39	37	33	39	37	3	27
7	44	40	32	39	40	39	4	27		7	45	42	36	40	41	4	27
9	44	43	40	38	40	41	2	27		9	42	44	40	41	42	2	27
11	41	40	40	38	41	40	1	27		11	44	38	42	40	41	3	27
13	36	30	30	31	35	33	3	27		13	36	32	29	34	33	3	27
14	59	50	49	42	54	51	6	26		14	59	49	47	52	52	6	26
15	59	53	47	53	55	53	4	26		15	59	54	47	54	54	5	26
16	59	54	46	54	58	54	5	27		16	60	53	47	55	54	5	27
17	49	53	45	50	51	50	3	27		17	50	54	43	51	50	5	27
18	42	50	48	49	50	48	3	27		18	45	52	49	49	49	3	27
19	63	61	63	59	60	61	2	26		19	60	63	65	60	62	2	26
20	51	50	50	48	50	50	1	27		20	53	50	52	49	51	2	27
21	68	68	56	69	65	65	6	27		21	70	67	57	66	65	6	27
22	68	68	56	69	65	65	6	26		22	70	67	57	66	65	6	26
23	65	64	68	68	68	67	2	26		23	67	63	65	69	66	3	26
24	65	64	68	61	69	66	3	27		24	63	63	67	68	65	3	27
25	65	64	59	67	66	64	3	26		25	63	63	58	67	63	4	26
26	50	50	49	50	51	50	1	26		26	52	51	47	52	51	2	26
27	67	69	63	67	70	67	3	26		27	68	71	62	69	68	4	26
28	60	53	50	61	61	57	5	26		28	63	56	48	60	57	7	26
29	64	62	56	65	63	62	4	26		29	69	62	53	69	63	8	26
30	65	62	51	68	69	63	7	26		30	65	63	51	68	62	8	26
31	68	60	62	66	69	65	4	27		31	64	60	61	69	63	4	27
32	58	55	54	57	58	56	2	27		32	60	55	54	56	56	3	27
33	70	63	50	64	69	63	8	26		33	68	63	48	67	62	9	26
34	52	51	50	52	52	51	1	26		34	53	52	50	54	52	2	26
35	69	64	51	64	65	63	7	27		35	70	66	52	65	63	8	27
36	69	62	53	64	66	63	6	25		36	70	63	53	67	63	7	25
37	67	62	54	57	65	61	5	26		37	67	61	56	60	61	5	26
38	58	60	48	55	60	56	5	27		38	58	59	49	56	55	4	27
39	67	60	49	60	61	59	7	27		39	65	59	50	60	58	7	27
40	64	65	50	57	65	60	7	27		40	60	67	52	63	61	6	27
41	66	65	52	57	66	61	6	28		41	68	66	53	62	62	7	28
42	52	40	35	40	44	42	6	27		42	53	43	37	46	45	7	27
43	53	47	40	46	48	47	5	27		43	54	45	40	50	47	6	27
44	38	35	30	31	40	35	4	28		44	40	36	32	42	38	4	28
45	37	36	32	30	38	35	3	27		45	39	36	33	36	36	3	27
46	44	43	38	40	40	41	2	27		46	44	43	36	42	41	4	27
47	46	45	39	42	43	43	3	31		47	46	46	37	43	43	4	31
48	40	37	35	35	40	37	3	31		48	41	37	34	38	37	3	31
49	38	36	34	36	38	36	2	31		49	39	35	33	39	36	3	31
50	34	35	36	35	34	35	1	30		50	36	35	38	33	36	2	30
51	33	29	33	28	30	31	2	31		51	33	29	34	32	32	2	31
52	33	30	33	31	31	32	1	31		52	33	31	35	33	33	2	31
53	34	30	33	30	31	32	2	29		53	34	31	35	32	33	2	29
54	34	33	32	30	26	31	3	30		54	35	34	31	30	33	2	30
55	34	30	30	31	30	31	2	31		55	34	31	31	31	32	2	31
56	31	30	30	30	31	30	1	31		56	32	31	31	32	32	1	31
57	30	31	31	31	31	31	0	30		57	32	31	31	30	31	1	30
58	32	30	31	31	31	31	1	30		58	32	31	31	31	31	1	30
59	32	31	32	28	31	31	2	30		59	33	31	31	30	31	1	30
60	32	30	30	28	30	30	1	29		60	33	31	31	30	31	1	29
61	30	26	30	28	31	29	2	31		61	30	29	30	30	30	1	31
62	30	26	30	28	30	29	2	26		62	30	30	30	30	30	0	26
63	31	30	25	28	31	29	3	26		63	31	30	30	30	30	1	26
64	30	31	25	28	30	29	2	26		64	30	31	30	30	30	1	26
65	31	30	25	28	30	29	2	26		65	31	30	30	30	30	1	26
66	31	31	25	28	30	29	3	27		66	32	30	27	30	30	2	27
67	30	29	25	28	30	28	2	27		67	31	30	27	30	30	2	27
68	31	30	25	28	30	29	2	27		68	29	30	27	30	29	1	27
69	30	30	25	28	30	29	2	26		69	29	30	27	30	29	1	26
70	31	30	25	28	30	29	2	27		70	30	30	27	31	30	2	27
71	30	30	28	28	31	29	1	27		71	29	30	27	31	29	2	27
72	26	30	28	28	31	29	2	27		72	27	30	29	31	29	2	27
73	30	29	27	28	30	29	1	27		73	30	29	29	30	30	1	27
74	31	29	26	28	30	29	2	26		74	30	29	29	31	30	1	26
75	31	30	26	28	30	29	2	29		75	30	29	29	31	30	1	29
76	30	30	26	28	30	29	2	30		76	30	29	29	31	30	1	30
77	31	30	26	28	30	29	2	29		77	30	29	27	31	29	2	29
78	33	30	26	28	30	29	3	31		78	32	29	27	31	30	2	31
79	31	30	26	28	30	29	2	26		79	30	29	27	31	29	2	26
80	28	30	26	28	30	28	2	30		80	26	29	27	30	28	2	30
81	31	30	26	28	30	29	2	30		81	31	29	27	31	30	2	30
82	30	30	26	28	30	29	2	30		82	30	29	27	31	29	2	30
83	31	30	28	29	30	30	1	30		83	31	29	27	30	29	2	30
84	31	31	28	29	30	30	1	31		84	31	30	27	30	30	2	31
85	31	30	28	29	30	30	1	29		85	31	30	27	30	30	2	29
86	30	30	28	29	30	29	1	26		86	30	30	27	30	29	2	26
87	30	30	29	29	30	30	1	30		87	30	30	27	30	29	2	30
88	30	29	29	29	30	29	1	27		88	30	30	27	30	29	2	27
89	30	29	30	29	30	30	1	30		89	30	30	27	30	29	2	30
90	30	29	30	29	30	30	1	30		90	30	30	27	30	29	2	30
91	30	29	30	29	30	30	1	26		91	30	30	27	30	29	2	26
92	30	29	30	29	30	30	1	26		92	30	30	27	30	29	2	26
93	30	29	30	29	30	30	1	31		93	30	30	28	30	30	1	31
94	29	30	30	29	30	30	1	30		94	30	30	28	30	30	1	30
95	28	30	30	29	30	29	1	27		95	30	30	28	30	30	1	27
96	28	29	30	29	30	29	1	30		96	30	30	28	30	30	1	30
97	29	29	30	29	30	29	1	28		97	30	30	28	30	30	1	28
98	29	29	30	29	30	29	1	29		98	29	30	28	30	29	1	29
99	29	29	30	29	30	29	1	30		99	29	30	28	30	29	1	30
100	29	29	30	29	30	29	1	33		100	29	30	28	30	29	1	33
101	29	30	30	29	30	30	1	30		101	30	30	28	30	30	1	30
102	28	30	30	29	30	29	1	30		102	30	31	28	30	30	1	30
103	28	30	30	29	30	29	1	29		103	30	31	28	29	30	1	29
104	28	30	30	29	30	29	1	27		104	30	31	28	29	30	1	27
105	28	30	30	29	30	29	1	30		105	28	31	28	29	29	1	30
106	30	30	30	29	30	30	0	28		106	30	28	28	29	29	1	28
107	30	30	30	29	30	30	0	26		107	30	28	28	29	29	1	26
108	30	30	30	29	30	30	0	26		108	30	28	29	29	29	1	26
109	30	30	30	30	30	30	0	31		109	30	28	29	29	29	1	31
110	30	29	30	30	30	30	0	27		110	30	28	29	29	29	1	27
111	30	29	30	30	30	30	0	33		111	30	28	29	29	29	1	33
112	30	29	30	30	29	30	1	31		112	30	28	29	29	29	1	31
113	30	29	30	30	29	30	1	32		113	30	28	29	29	29	1	32
114	30	29	30	30	29	30	1	33		114	30	28	29	29	29	1	33
115	30	29	30	30	30	30	0	32		115	30	28	29	29	29	1	32
116	30	29	30	30	30	30	0	31		116	30	28	29	29	29	1	31
117	30	30	30	29	30	30	0	31		117	30	28	29	29	29	1	31
118	30	30	30	30	30	30	0	32		118	30	28	29	29	29	1	32
119	30	29	30	30	30	30	0	31		119	30	28	29	29	29	1	31
120	30	29	30	30	30	30	0	31		120	30	28	29	29	29	1	31
121	30	29	30	30	29	30	1	32		121	30	28	29	29	29	1	32
122	30	29	30	30	29	30	1	30		122	30	28	29	29	29	1	30
123	30	29	30	30	29	30	1	31		123	30	28	29	29	29	1	31
124	30	29	30	30	30	30	0	31		124	30	28	29	29	29	1	31
125	30	29	30	30	30	30	0	32		125	29	30	28	30	29	1	32
126	30	29	30	30	30	30	0	31		126	29	30	28	30	29	1	31
127	30	29	30	30	29	30	1	32		127	29	30	28	30	29	1	32
128	30	29	30	30	29	30	1	30		128	30	30	28	30	30	1	30
129	30	29	30	30	29	30	1	33		129	30	31	28	30	30	1	33
130	29	29	30	29	30	29	1	31		130	29	30	28	30	29	1	31
131	29	29	30	29	30	29	1	32		131	29	30	28	30	29	1	32
132	29	29	30	29	30	29	1	32		132	29	30	28	30	29	1	32
133	29	29	30	29	30	29	1	26		133	30	30	28	30	30	1	26
134	29	30	30	29	30	30	1	27		134	30	31	28	30	30	1	27
135	28	30	30	29	30	29	1	28		135	30	28	29	29	29	1	28
136	28	30	30	29	30	29	1	29		136	30	28	29	29	29	1	29
137	29	29	30	29	30	29	1	30		137	30	28	29	29	29	1	30
138	29	29	30	29	30	29	1	31		138	30	28	29	29	29	1	31
139	29	29	30	29	30	29	1	31		139	30	28	29	29	29	1	31
140	29	29	30	29	30	29	1	31		140	29	30	28	30	29	1	31
141	29	30	30	29	30	30	1	29		141	29	30	28	30	29	1	29
142	28	30	30	29	30	29	1	29		142	29	30	28	30	29	1	29
143	28	30	30	29	30	29	1	31		143	30	30	28	30	30	1	31
144	30	29	30	30	30	30	0	30		144	30	28	29	29	29	1	30
145	30	29	30	30	29	30	1	29		145	30	28	29	29	29	1	29
146	30	29	30	30	29	30	1	30		146	29	30	28	30	29	1	30
147	30	29	30	30	30	30	0	29		147	29	30	28	30	29	1	29

## Sheet: Mean_Compost_ Temp
Composting Periods (Days)	Faecal Sludge and Sawdust Composting Pile One		Faecal Sludge and Sawdust Composting Pile Two		Faecal Sludge and Coffee husks Composting Pile One		Faecal Sludge and Coffee husks Composting Pile Two		Faecal Sludge and Brewery wastes Composting Pile One		Faecal Sludge and Brewery wastes Composting Pile Two
	Mean Temperature (OC)	STDEV_ Temperature	Mean Temperature (OC)	STDEV_ Temperature	Mean Temperature (OC)	STDEV_ Temperature	Mean Temperature (OC)	STDEV_ Temperature	Mean Temperature (OC)	STDEV_ Temperature	Mean Temperature (OC)	STDEV_ Temperature	Ambient Temperature (OC)
3	28	4	32	4	42	12	40	10	36	1	35	3	27
5	35	6	34	6	44	8	46	11	37	2	37	3	27
7	36	6	37	7	47	8	43	7	39	4	41	4	27
9	44	3	45	7	29	5	51	7	41	2	42	2	27
11	44	3	39	6	51	1	49	8	40	1	41	3	27
13	48	4	48	5	45	5	49	4	33	3	33	3	27
14	48	4	48	5	44	5	50	5	51	6	52	6	26
15	50	5	47	6	44	6	52	6	53	4	54	5	26
16	45	4	54	2	52	6	53	5	54	5	54	5	27
17	48	7	54	2	52	1	47	4	50	3	50	5	27
18	50	6	55	3	55	3	48	4	48	3	49	3	27
19	51	7	55	2	51	5	54	4	61	2	62	3	26
20	53	6	53	2	52	6	55	6	50	1	51	2	27
21	48	4	53	2	47	4	54	4	65	6	65	6	27
22	50	3	48	2	49	5	50	6	65	6	65	6	26
23	52	3	50	3	51	4	51	6	67	2	66	3	26
24	53	3	52	6	52	3	53	4	66	3	65	3	27
25	47	4	53	6	48	5	53	3	64	3	63	4	26
26	49	5	50	1	50	4	53	3	50	1	51	2	26
27	53	3	51	1	51	5	50	4	67	3	68	4	26
28	53	3	52	2	51	4	49	2	57	5	57	7	26
29	53	2	52	7	51	3	52	2	62	4	63	8	26
30	49	1	52	7	45	3	55	7	63	7	62	8	26
31	50	1	49	2	47	2	55	7	65	4	63	4	27
32	50	5	50	1	48	3	52	2	56	2	56	3	27
33	51	4	52	4	45	5	55	7	63	8	62	9	26
34	48	5	53	4	46	4	55	7	51	1	52	2	26
35	48	5	54	5	51	5	52	3	63	7	63	8	27
36	52	6	48	3	52	4	52	3	63	6	63	7	25
37	52	6	50	5	53	4	55	8	61	5	61	5	26
38	53	6	51	5	44	3	55	7	56	5	55	4	27
39	48	4	53	3	52	7	50	7	59	7	58	7	27
40	51	6	46	4	54	5	51	6	60	7	61	6	27
41	52	4	51	5	57	5	57	6	61	6	62	7	28
42	56	6	49	5	55	3	55	6	42	6	45	7	27
43	53	5	51	6	55	4	57	8	47	5	47	6	27
44	52	5	46	4	55	3	58	7	35	4	38	4	28
45	53	4	50	4	59	5	62	6	35	3	36	3	27
46	54	3	50	3	47	4	63	6	41	3	41	4	27
47	46	4	52	3	59	6	59	5	43	3	43	4	31
48	53	4	47	2	60	6	60	4	37	3	37	3	31
49	54	3	52	4	61	6	62	5	36	2	36	3	31
50	54	4	53	4	56	5	64	6	35	1	36	2	30
51	51	4	54	3	57	6	54	3	31	2	32	2	31
52	52	4	50	3	64	9	65	9	32	1	33	2	31
53	54	5	50	3	51	1	52	3	32	2	33	2	29
54	55	4	47	5	55	8	54	8	31	3	33	2	30
55	47	6	49	5	57	8	56	7	31	2	32	2	31
56	47	3	38	5	49	9	51	7	30	1	32	1	31
57	40	4	51	5	54	4	52	6	31	1	31	1	30
58	43	9	49	6	61	12	59	6	31	1	31	1	30
59	50	3	52	5	52	7	64	7	31	2	31	1	30
60	51	3	47	4	60	11	54	5	30	1	31	1	29
61	53	5	48	5	61	12	54	5	29	2	30	1	31
62	53	4	51	4	57	3	61	10	29	2	30	0	26
63	47	4	47	6	57	4	56	7	29	3	30	1	26
64	45	4	43	3	57	3	52	8	29	2	30	1	26
65	46	4	46	4	54	8	53	8	29	2	30	1	26
66	48	5	44	5	51	8	54	8	29	3	30	2	27
67	41	1	45	5	51	7	54	8	28	2	30	2	27
68	41	4	44	3	55	11	51	3	29	2	29	1	27
69	49	3	44	2	55	10	52	3	29	2	29	1	26
70	48	3	45	6	50	7	50	8	29	2	30	2	27
71	40	3	46	5	51	6	51	9	29	1	29	2	27
72	43	4	37	4	46	8	43	6	29	2	29	2	27
73	42	5	37	4	48	5	45	7	29	1	30	1	27
74	42	5	37	4	39	7	42	9	29	2	30	1	26
75	34	1	37	4	43	7	57	3	29	2	30	1	29
76	38	3	35	3	50	9	41	2	29	2	30	1	30
77	40	5	35	3	45	12	42	3	29	2	29	2	29
78	38	4	38	3	38	6	44	8	29	3	30	2	31
79	34	3	38	3	38	6	45	8	29	2	29	2	26
80	39	4	37	1	48	7	38	5	28	2	28	2	30
81	38	5	37	1	48	8	39	5	29	2	30	2	30
82	35	3	35	3	39	3	36	4	29	2	29	2	30
83	34	3	30	1	46	6	37	4	30	1	29	2	30
84	42	6	37	4	41	4	40	5	30	1	30	2	31
85	42	6	37	4	39	4	41	5	30	1	30	2	29
86	42	6	36	4	33	3	33	3	29	1	29	2	26
87	40	6	36	4	46	7	48	5	30	1	29	2	30
88	34	3	35	3	42	6	50	4	29	1	29	2	27
89	34	3	34	2	36	4	45	3	30	1	29	2	30
90	34	3	30	4	36	5	35	2	30	1	29	2	30
91	38	4	34	2	39	5	37	4	30	1	29	2	26
92	37	4	31	1	48	6	50	4	30	1	29	2	26
93	36	3	30	1	45	5	48	4	30	1	30	1	31
94	32	2	27	1	38	5	44	5	30	1	30	1	30
95	37	4	34	2	47	8	50	5	29	1	30	1	27
96	36	4	31	1	44	7	46	5	29	1	30	1	30
97	35	3	28	1	40	7	42	3	29	1	30	1	28
98	33	3	28	1	35	3	36	4	29	1	29	1	29
99	35	4	33	2	47	7	47	5	29	1	29	1	30
100	35	3	33	2	42	6	44	5	29	1	29	1	33
101	36	4	30	1	38	5	39	5	30	1	30	1	30
102	30	1	28	1	37	3	35	3	29	1	30	1	30
103	35	3	32	2	46	9	46	6	29	1	30	1	29
104	34	3	31	1	45	7	41	5	29	1	30	1	27
105	31	2	30	1	40	6	37	3	29	1	29	1	30
106	31	1	29	1	38	4	31	3	30	1	29	1	28
107	33	2	32	2	42	6	42	6	30	1	29	1	26
108	32	1	32	1	41	5	39	5	30	1	29	1	26
109	31	1	30	1	40	6	39	5	30	0	29	1	31
110	28	1	29	1	36	2	35	3	30	1	29	1	27
111	32	2	32	1	42	6	42	6	30	1	29	1	33
112	32	3	31	1	40	5	42	6	30	1	29	1	31
113	30	2	30	2	37	3	39	5	30	1	29	1	32
114	28	2	28	1	31	2	31	2	30	1	29	1	32.5
115	30	2	32	1	39	5	39	5	30	1	29	1	32
116	30	1	31	1	39	4	38	4	30	1	29	1	31
117	30	2	30	1	37	5	36	3	30	1	29	1	31
118	29	2	30	1	29	1	31	1	30	0	29	1	32
119	27	1	25	1	34	2	33	2	30	1	29	1	31
120	32	1	32	1	31	2	35	2	30	1	29	1	31
121	30	1	31	1	30	1	31	1	30	1	29	1	32
122	29	1	29	1	34	2	35	2	30	1	29	1	30
123	27	1	29	1	33	1	33	2	30	1	29	1	31
124	32	1	32	1	32	1	34	2	30	1	29	1	31
125	30	1	31	1	29	1	28	1	30	1	29	1	32
126	28	1	30	1	35	2	35	2	30	1	29	1	31
127	30	1	27	1	35	2	33	1	30	1	29	1	32
128	33	1	29	1	32	2	32	1	30	1	30	1	29.5
129	32	1	31	1	29	1	29	1	30	1	30	1	33
130	31	1	32	1	34	2	35	2	29	1	29	1	31
131	29	1	30	0	33	2	30	0	29	1	29	1	32
132	31	2	31	1	30	1	29	1	29	1	29	1	32
133	31	1	31	1	30	1	31	1	29	1	30	1	26
134	32	1	31	1	33	1	32	1	30	1	30	1	27
135	29	1	30	0	32	1	31	1	29	1	29	1	28
136	31	1	30	0	31	1	30	1	29	1	29	1	29
137	31	1	31	1	30	1	30	0	29	1	29	1	30
138	30	1	31	1	30	0	30	1	29	1	29	1	31
139	29	1	30	0	31	1	31	1	29	1	29	1	30.5
140	30	1	30	1	32	1	29	1	29	1	29	1	30.5
141	31	1	31	1	30	1	30	0	30	1	29	1	29
142	31	1	31	1	32	1	31	1	29	1	29	1	29
143	29	0	30	0	31	1	31	1	29	1	30	1	31
144	30	1	31	1	31	1	30	1	30	1	29	1	30
145	31	1	31	1	30	1	30	0	30	1	29	1	29
146	31	1	31	1	31	1	30	0	30	1	29	1	30
147	30	1	30	0	31	1	31	0	30	1	29	1	28.5

## Sheet: Physic-chem_Sawdust- 
	Faecal Sludge and Sawdust composting piles
Piles	Composting Piles (Days)	pH	EC (mS/cm)	Moisture Content (%)	Total Organic Carbon (%)	Total Organic Carbon Losses	Organic Matter (%)	Organic Matter Losses	Carbon dioxide evolution rate (mg CO2-C gVS−1day−1)	Carbon dioxide Accumulation rate (mg CO2-C gVS−1day−1)	Nitrogen (TKN)	Organic Nitrogen (%)	Ammonium-nitrogen (g/kg)	Nitrate-nitrogen (g/kg)	Nitrogent Losses	Carbon/ Nitrogen ratio (C/N)	Ammonium-nitrogen/ Nitrates-nitrogen (NH4+-N/NO3−-N) ratio	Plan Growth Index (%)
Pile 1	0	7.2	0.9	60.6	39.4	0	73.8	0	11.9	11.9	1.4	1.3	29.1	7.7	0	29	3.8	43.7
Pile 1	1	7	1	57.5	36.1	22.4	69.1	20.7	13.1	25	1.5	1.4	60.7	1.9	9.7	24.7	32.7	46.6
Pile 1	2	8	0.8	51.7	41.2	-22.9	77.7	-23.7	7.5	32.4	1.7	1.6	34.1	1.2	-42.6	25	27.8	49.6
Pile 1	3	7.6	0.8	59.1	39.2	-8.8	76	-12.5	12.4	44.8	1.5	1.5	1.7	3.1	-17.2	26.9	0.6	54.3
Pile 1	4	6.4	1.1	61.4	34.7	33.2	65.5	32.7	4.7	49.5	1.8	1.8	2.5	3.3	0.7	19.5	0.8	29.7
Pile 1	5	7.2	0.7	53.9	29.4	56.2	55.5	55.9	3.2	52.7	1.4	1.4	1.3	1.5	40	21.2	0.9	38
Pile 1	6	7.2	0.7	62.8	32.9	42.9	61.8	42.7	2.1	54.9	1.6	1.6	0.1	10.7	18.5	20.3	0	61.9
Pile 1	8	6.5	0.9	51.1	33.9	38.8	63.2	39.2	2.6	57.4	1.6	1.5	0.5	4.4	19	21.9	0.1	86
Pile 1	10	6.7	0.9	51.3	29.5	56.6	54.9	56.9	1	58.4	1.5	1.5	0.2	4.2	36.5	19.8	0	71
Pile 1	14	6.8	0.8	52.3	31.8	50	57.8	51.5	1.8	60.2	1.8	1.8	1.2	51.5	16.2	17.3	0	94.5
Pile 1	21	6.5	1	53.8	29.8	58.2	52.8	60.4	0.6	60.7	3	3	0.9	67.2	-23.1	9.9	0	93
Pile 2	0	7.7	0.9	60.9	41.8	0	77.8	0	14.5	14.5	1.5	1.4	35.3	3.1	0	28.8	11.5	54.3
Pile 2	1	7.8	0.9	60.2	38.8	25.7	72.2	25.8	14.2	28.7	1.3	1.2	87.2	1.6	27.2	29.4	55.8	42.2
Pile 2	2	7.8	0.8	60.6	38.1	27.9	71.9	27	4.8	33.5	1.6	1.6	21.3	2.4	13.3	24	8.9	33.5
Pile 2	3	7.1	0.7	65.2	41	11.5	75.4	12.7	13.6	47.1	1.7	1.7	4.4	9.3	-6.3	24	0.5	44.9
Pile 2	4	7.1	0.6	48	39.1	20.9	73.7	19.9	4.6	51.7	1.6	1.6	2.6	8.4	4.4	23.8	0.3	35.3
Pile 2	5	7.1	0.6	61.5	31.8	57.7	60	57.1	2.8	54.5	1.3	1.3	0.9	2.4	50.2	24.5	0.4	45.5
Pile 2	6	7.1	0.6	67.2	31.9	59	58.5	59.7	3.8	58.3	1.3	1.3	0.3	4.7	50.5	23.8	0.1	64.6
Pile 2	8	6.8	0.8	52.5	28.8	64.9	56.3	63.1	3.7	62	1.3	1.2	0.2	4.4	56.1	23	0	82.7
Pile 2	10	7	1	49.4	33.7	55.2	60	57.1	1.8	63.9	1.6	1.6	0.5	4.1	40.2	21.6	0.1	85.8
Pile 2	14	6.7	0.8	56.6	24.3	74.7	48.9	72.7	1.4	65.2	1.6	1.6	1.3	78.9	51.7	15.1	0	74.9
Pile 2	21	6.5	1	55.7	27.4	70.6	50.3	71.1	0.6	65.8	2.4	2.3	0.8	90.2	27.5	11.7	0	81.4

## Sheet: Physic-chem_Coffee husks-
	Faecal Sludge and Coffee husks composting piles
Piles	Composting Piles (Days)	pH	EC (mS/cm)	Moisture Content (%)	Total Organic Carbon (%)	Total Organic Carbon Losses	Organic Matter (%)	Organic Matter Losses	Carbon dioxide evolution rate (mg CO2-C gVS−1day−1)	Carbon dioxide Accumulation rate (mg CO2-C gVS−1day−1)	Total Nitrogen (TN)	Organic Nitrogen (%)	Ammonium-nitrogen (g/kg)	Nitrate-nitrogen (g/kg)	Nitrogent Losses	Carbon/ Nitrogen ratio (C/N)	Ammonium-nitrogen/ Nitrates-nitrogen (NH4+-N/NO3−-N) ratio	Plan Growth Index (%)
Pile 1	0	7.6	1.8	61.1	47	0	84.7	0	25.5	25.5	2.2	2.1	20.9	6.8	0	21.7	3.1	45.2
Pile 1	1	8.2	1.9	52.9	41	32	80.4	26	21.8	47.4	2.4	2.3	64.4	17.5	13.8	17.1	3.7	64.5
Pile 1	2	8.9	1.9	50.2	42.3	31.7	79.9	28.5	10.5	57.8	2.3	1.8	503.6	13.4	19.6	18.4	37.5	51
Pile 1	3	9.3	1.5	63.9	38.3	48.6	75.8	43.6	9	66.8	2.1	1.7	410.1	3.4	38.4	18.1	122.2	54.7
Pile 1	4	8.9	1.5	59.3	37.5	58.5	70.7	56.6	7.4	74.2	1.8	1.7	60.5	39.8	56.8	20.8	1.5	45.9
Pile 1	5	8.9	1.3	53.8	38.4	54.6	72.5	52.5	3.5	77.7	1.9	1.9	11.3	7.4	51.4	20.2	1.5	64
Pile 1	6	8.9	1.2	61.5	30.5	75	60.5	72.5	2.9	80.5	1.6	1.6	4	13.9	71.2	18.8	0.3	83.3
Pile 1	8	8.5	1.7	47.9	31.4	75.1	59.1	74	3.6	84.1	1.6	1.6	3.9	9.4	72.1	19.4	0.4	97.7
Pile 1	10	8.2	2	53.7	27.8	80.8	53	79.7	0.8	84.8	1.7	1.7	1.9	70.4	74.7	16.5	0	66
Pile 1	14	7.6	2.2	48.4	21.9	87.1	44.8	85.4	1.4	86.3	1.4	1.4	0.6	156.6	81.8	15.3	0	78.5
Pile 1	21	7.4	2.4	45.9	25.7	83.8	48.4	83.1	0.4	86.7	3.4	3.4	1.2	299.9	53.9	7.6	0	102.4
Pile 2	0	7.4	2.1	57.5	44	0	78	0	25.6	25.6	2	2	20.2	9.5	0	22	2.1	55.8
Pile 2	1	9	1.5	56.6	38.3	29.2	73	23.9	21.5	47.1	2.1	2	54.2	23.5	14.6	18.2	2.3	69.6
Pile 2	2	7.9	2.2	60.5	40.4	15.1	76.2	9.7	9.5	56.6	2.1	1.8	305.7	5.9	4.3	19.5	52.2	46.5
Pile 2	3	9	1.4	63.1	39.7	25.8	73.3	22.8	6.7	63.3	2.4	2	381.8	6	3	16.8	63.9	52
Pile 2	4	9.1	1.4	49.6	41.8	1.2	78.9	-5.1	5.2	68.4	2	1.9	61.6	38.3	-4	20.9	1.6	65
Pile 2	5	9	1.2	60.1	32.7	57.3	61.7	54.6	3.8	72.2	1.6	1.6	37.4	10.2	53.5	20.2	3.7	67.6
Pile 2	6	8.9	1.3	59.7	37	39.8	69.3	36.5	3.4	75.6	1.8	1.8	8	19.8	36	20.7	0.4	61
Pile 2	8	7.9	1.9	48.1	27.6	71.2	52.2	69.3	4.2	79.8	1.7	1.7	6.1	27.6	61.4	16.4	0.2	76.2
Pile 2	10	8.1	2.6	50.1	33	59.9	58.9	59.6	0.9	80.8	1.9	1.9	1.7	54.2	50.3	17.7	0	75.2
Pile 2	14	7.5	2.3	47.4	27	74.8	46.6	75.5	0.3	81.1	1.5	1.5	1.1	204.5	68.7	17.8	0	62
Pile 2	21	7.4	2.3	45.6	25.4	76.1	46.8	75.2	0.1	81.2	2.8	2.8	0.7	248.1	42.5	9.1	0	88.3

## Sheet: Physic-chem_Brewery waste-
	Faecal Sludge and Brewery waste composting piles
Piles	Composting Piles (Days)	pH	EC (mS/cm)	Moisture Content (%)	Total Organic Carbon (%)	Total Organic Carbon Losses	Organic Matter (%)	Organic Matter Losses	Carbon dioxide evolution rate (mg CO2-C gVS−1day−1)	Carbon dioxide Accumulation rate (mg CO2-C gVS−1day−1)	Total Nitrogen (TN)	Organic Nitrogen (%)	Ammonium-nitrogen (g/kg)	Nitrate-nitrogen (g/kg)	Nitrogent Losses	Carbon/ Nitrogen ratio (C/N)	Ammonium-nitrogen/ Nitrates-nitrogen (NH4+-N/NO3−-N) ratio	Plan Growth Index (%)
Pile 1	0	6.9	2	56.7	47.4	0	86.9	0	34.1	34.1	2.9	2.7	119.6	7.4	0	16.6	16.2	45.5
Pile 1	1	7.9	2.9	56.6	44.1	24.2	84	21.3	29.9	64	3.5	2.5	1040.3	3.2	0.1	12.6	328.8	55.7
Pile 1	2	6.4	3.3	49.5	42.3	42.2	79.8	40.6	9.8	73.8	2.3	1	1350.5	4.5	47.1	18.1	297.2	21.7
Pile 1	3	7.9	3.4	48.6	36.3	68.2	68.5	67.3	2.3	76.1	2.5	1.2	1329.9	1.9	63.5	14.4	719	42
Pile 1	4	8.5	1.6	49.1	37	63.8	71.8	61.7	4.2	80.3	2.7	1.4	1274	10.8	56.9	13.9	117.5	53
Pile 1	5	8.6	1.8	63.3	30.2	80.6	57	80.1	4.5	84.9	1.8	1.2	612.4	6.5	80.7	16.6	94.2	60.1
Pile 1	6	7.2	2.2	47.4	26.2	85.7	49.6	85.2	1.4	86.2	1.9	1.3	569.4	15.3	82.7	13.7	37.2	56
Pile 1	8	7.1	1.6	48.7	26.7	84	53.9	82.4	0.8	87	2.2	1.8	360.5	109.4	78.6	12.4	3.3	73.5
Pile 1	10	7.2	2.3	48.4	28.3	84.1	50.8	84.5	0.8	87.9	2.1	1.8	313.1	139.1	80.6	13.5	2.3	70.1
Pile 1	14	6.4	1.9	44.2	28	84.5	50.3	84.8	0.6	88.5	2.3	2.3	21.7	268.4	79	12.2	0.1	85.5
Pile 1	21	6.6	2.2	42.6	27.4	85.9	46.3	87	0.6	89	3.1	3.1	11.6	228.6	73.5	8.8	0.1	79.2
Pile 2	0	6.5	1.7	59.5	45.7	0	84.2	0	36.3	36.3	2.6	2.5	105.5	9	0	17.7	11.7	53.1
Pile 2	1	8.1	2.2	57.8	41.8	24.6	80.9	20.8	31.4	67.7	3.9	2.8	1089.1	2.8	-23.5	10.8	391.9	41
Pile 2	2	7	3	56	41	37.5	77.4	36	9.7	77.5	2.6	1.1	1534.3	4.2	28.9	15.6	363.2	33
Pile 2	3	7.5	3	54	40	43.7	75.5	42.4	2.7	80.1	2.6	1.4	1237.1	2.6	35.1	15.4	471.8	36
Pile 2	4	8.6	1.3	50.6	34.4	64.1	66.9	62.1	4.3	84.4	2.3	1.2	1038.8	13.6	58.2	15.2	76.2	68
Pile 2	5	8.3	1.9	57	33.2	66.8	65.6	64.3	4.7	89.1	2.1	1.5	530.2	9.8	63	15.9	54.1	48
Pile 2	6	7.3	1.8	53	31.1	74.1	58.5	73.6	1.3	90.4	2.2	1.8	346.8	16.1	68.4	14.5	21.6	51
Pile 2	8	7.3	1.5	56.1	30	76.5	56	76.2	0.9	91.3	2	1.8	198.5	96.5	72.3	15.1	2.1	68
Pile 2	10	7	2.4	52	26.6	82.4	47.9	82.8	1	92.2	2.2	1.7	501.1	149.2	74	12	3.4	56
Pile 2	14	6.4	2.3	42	24.3	84.5	45.9	84.1	1	93.2	2.1	2.1	33.2	195	76.2	11.6	0.2	66
Pile 2	21	6.1	2	45.6	26.3	83.4	45.3	84.5	0.5	93.7	2.6	2.5	49.5	203.9	71.4	10.3	0.2	82.8
